# Supplementary material for: The Yeast Permease Agp2 Senses Cycloheximide and Undergoes Degradation That Requires the Small Protein Brp1-Cellular Fate of Agp2 in Response to Cycloheximide
Source: Int J Mol Sci. 2023 Apr 10;24(8):6975. doi: 10.3390/ijms24086975 (PMC10138708; doi:10.3390/ijms24086975)
Supplement: Supplementary file 1 [file ijms-24-06975-s001.zip]

Archive with 1 entries (1 files):
- ijms-2289508-supplementary.pdf
